# Supplementary material for: Genetic structure and gene flow of the flea Xenopsylla cheopis in Madagascar and Mayotte
Source: Parasit Vectors. 2017 Jul 20;10:347. doi: 10.1186/s13071-017-2290-6 (PMC5520349; doi:10.1186/s13071-017-2290-6)
Supplement: Supplementary file 2 — Estimated frequencies of null alleles per locus per population using Van Oosterhout’s method. (XLSX 10 kb) [file 13071_2017_2290_MOESM2_ESM.xlsx]

## Sheet: Feuil1
Additional file 2: Table S1. Frequencies of null alleles per locus per population (Van Oosterhout's method)
Locus	Longoni	Marolaka	Port of Mahajanga	Mandritsara	Antananarivo	Ankasina	Ankazobe	Amparafaravola	Tsiroanomandidy	Ambondromisotra	Toliara	Farafangana
XC002	-	-	-	-	-	0.26	-	-	-	-	-	-
XC016	0.26	0.18	0.20	-	-	0.16	-	-	-	-	-	-
XC023	-	-	-	-	-	-	-	-	-	-	-	-
XC044	0.29	0.27	-	0.25	0.34	0.22	-	-	-	-	-	-
XC009	-	0.21	-	0.29	-	-	-	-	-	-	-	-
XC037	-	-	-	-	-	-	-	-	-	-	0.45	-
SF009	-	0.18	-	-	-	0.26	-	-	-	-	0.40	-
XC013	-	-	-	-	-	-	-	-	-	-	-	-
XC021	-	-	-	-	0.17	-	-	-	-	-	-	-
