# Supplementary material for: Genetic structure and gene flow of the flea Xenopsylla cheopis in Madagascar and Mayotte
Source: Parasit Vectors. 2017 Jul 20;10:347. doi: 10.1186/s13071-017-2290-6 (PMC5520349; doi:10.1186/s13071-017-2290-6)
Supplement: Supplementary file 4 — Pairwise F ST and values between all populations. Table S3. Pairwise F ST ENA values among populations. (XLSX 12 kb) [file 13071_2017_2290_MOESM4_ESM.xlsx]

## Sheet: Feuil1
Additional file 3: Table S2. Pairwise FST values between all populations
		Longoni	Marolaka	Port of Mahajanga	Ankasina	Amparafaravola	Ankazobe	Tsiroanomandidy	Antananarivo	Toliara	Farafangana	Mandritsara
	Marolaka	0.08*
	Port of Mahajanga	0.08*	0
	Ankasina	0.28*	0.13*	0.14*
	Amparafaravola	0.23*	0.11*	0.11*	0.09*
	Ankazobe	0.33*	0.19*	0.22*	0.04*	0.17*
	Tsiroanomandidy	0.36*	0.19*	0.27*	0.09*	0.12*	0.15*
	Antananarivo	0.21*	0.07*	0.07*	0.22*	0.26*	0.23*	0.43*
	Toliara	0.41*	0.26*	0.24*	0.12*	0.23*	0.19*	0.36*	0.39*
	Farafangana	0.25*	0.14*	0.14*	0.08*	0.17*	0.12*	0.25*	0.2*	0.12
	Mandritsara	0.16*	0.03*	0.04	0.21*	0.21*	0.26*	0.35*	0.15*	0.37*	0.22*
	Ambondromisotra	0.39*	0.21*	0.25*	0.06*	0.11*	0.14*	-0.01	0.51*	0.37*	0.26*	0.37*
	* Significance level = 0.05
Additional file 3: Table S3. Pairwise FSTENA values between all populations
		Longoni	Marolaka	Port of Mahajanga	Ankasina	Amparafaravola	Ankazobe	Tsiroanomandidy	Antananarivo	Toliara	Farafangana	Mandritsara
	Marolaka	0.09
	Port of Mahajanga	0.07	0.01
	Ankasina	0.25	0.10	0.13
	Amparafaravola	0.23	0.09	0.13	0.06
	Ankazobe	0.26	0.13	0.16	0.05	0.15
	Tsiroanomandidy	0.45	0.25	0.38	0.19	0.15	0.24
	Antananarivo	0.24	0.12	0.09	0.21	0.26	0.22	0.43
	Toliara	0.36	0.22	0.21	0.09	0.22	0.16	0.45	0.36
	Farafangana	0.20	0.13	0.12	0.10	0.18	0.11	0.41	0.21	0.13
	Mandritsara	0.22	0.06	0.09	0.16	0.19	0.20	0.44	0.16	0.30	0.24
	Ambondromisotra	0.44	0.22	0.31	0.11	0.12	0.19	0.06	0.45	0.36	0.38	0.33
