# Supplementary material for: Genetic structure and gene flow of the flea Xenopsylla cheopis in Madagascar and Mayotte
Source: Parasit Vectors. 2017 Jul 20;10:347. doi: 10.1186/s13071-017-2290-6 (PMC5520349; doi:10.1186/s13071-017-2290-6)
Supplement: Supplementary file 5 — Probability for each of the seven tested scenarios of population introduction using direct and logistic approaches. (XLSX 9 kb) [file 13071_2017_2290_MOESM5_ESM.xlsx]

## Sheet: Feuil1
	Additional file 5: Table S4. Probability for each scenario using direct and logistic approaches
		Direct approach	Logistic approach
	Scenario 1	0.03	0.01
	Scenario 2	0.02	0
	Scenario 3	0.05	0.01
	Scenario 4	0.02	0
	Scenario 5	0.18	0.43
	Scenario 6	0.5	0.48
	Scenario 7	0.19	0.06
