# Supplementary material for: Genetic structure and gene flow of the flea Xenopsylla cheopis in Madagascar and Mayotte
Source: Parasit Vectors. 2017 Jul 20;10:347. doi: 10.1186/s13071-017-2290-6 (PMC5520349; doi:10.1186/s13071-017-2290-6)
Supplement: Supplementary file 8 — Bidirectional estimate of relative migration rates. The data give relative migration values by pairwise comparisons of the three populations from Madagascar and Mayotte. Analysis was performed using the function divMigrate from the package diveRsity [56]. Jost’s D statistic was used to measure the genetic distance [57] and the bootstrap replicates were set to 1000. (XLSX 9 kb) [file 13071_2017_2290_MOESM8_ESM.xlsx]

## Sheet: Feuil1
Additional file 8: Table S6. Bidirectional estimate of relative migration rates using the function divMigrate from the package diveRsity (Keenan et al. 2013)
	From/to	Longoni	Marolaka	Amparafaravola
	Longoni	-	0.87	0.18
	Marolaka	0.23	-	0.29
	Amparafaravola	0.12	1	-
